# Supplementary material for: Real-world utilization patterns of systemic immunosuppressants among US adult patients with atopic dermatitis
Source: PLoS One. 2019 Jan 25;14(1):e0210517. doi: 10.1371/journal.pone.0210517 (PMC6347241; doi:10.1371/journal.pone.0210517)
Supplement: S1 File — Table A in S1 File. Treatment Outcomes Among AD Patients. Table B in S1 File. GLM-Adjusted Hospitalization for IMM-related clinical events. (XLSX) [file pone.0210517.s001.xlsx]

## Sheet: Table A
Table A. Treatment Outcomes Among AD Patients
	AD patients on IMMs (N=4204)
	N/Mean	%/SD
Treatment outcomes
Number of patients with discontinuation	2878	0.684586
Number of patients resume use of IMMs after Discontinuation	505	0.120124
Time to IMMs discontinuation (days)	88.0771	70.7319
Treatment inadequacy	3557	0.846099
oral/injection steroids	3039	0.722883
Number of steroids among patients had steroids	4.58407	3.92265
patients had steroids after (index date + 1 month)	2820	0.67079
Number of steroids after (index date + 1 month)	4.18369	3.55292
patients had steroids after (index date + 3 months)	2555	0.607755
Number of steroids after (index date + 3 months)	3.61957	2.9868
patients had steroids after (index date + 6 months)	2132	0.507136
Number of steroids after (index date + 6 months)	2.77861	2.16164
phototherapy	102	0.0242626
topical calcineurin inhibitors (TCIs)	202	0.0480495
topical calcineurin inhibitors TCS	620	0.147479
additional IMMs	319	0.0758801
switching of IMMs	116	0.0275928
dose escalation of existing IMMs	1524	0.362512
Number of patients had daily dose increase >10% of index daily dose	1382	0.328735
hospitalization for IMM-related clinical events	282	0.067079
Time to treatment inadequacy (days)	54.2013	76.6095
Prevalence Clinical events, with drug supply within 30 days prior to diagnosis, except any caner, skin cancer, and lymphomas (cancer will at any time within 12 months follow up)	Control N=4201		Azathioprine N=611				Control N=4201		Cyclosporine N=712				Control N=4201		Methotrexate N=2155				Control N=4201		Mycophenolate mofetil N=726				Control N=4201		AD patients on IMMs N=4204
	N/Mean	%/SD	N/Mean	%/SD	P-value	STD	N/Mean	%/SD	N/Mean	%/SD	P-value	STD	N/Mean	%/SD	N/Mean	%/SD	P-value	STD	N/Mean	%/SD	N/Mean	%/SD	P-value	STD	N/Mean	%/SD	N/Mean	%/SD	P-value	STD
hospitalization for IMM-related clinical events	87	0.0207094	70	0.114566	<.0001	38.0183	87	0.0207094	42	0.0589888	<.0001	19.6534	87	0.0207094	157	0.0728538	<.0001	24.8783	87	0.0207094	87	0.119835	<.0001	39.5074	87	0.0207094	356	0.0846813	<.0001	28.927
Incidence Clinical events, with drug supply within 30 days prior to diagnosis(new case), except any caner, skin cancer, and lymphomas (cancer will at any time within 12 months follow up)	Control N=4201		Azathioprine N=611				Control N=4201		Cyclosporine N=712				Control N=4201		Methotrexate N=2155				Control N=4201		Mycophenolate mofetil N=726				Control N=4201		AD patients on IMMs N=4204
	N/Mean	%/SD	N/Mean	%/SD	P-value	STD	N/Mean	%/SD	N/Mean	%/SD	P-value	STD	N/Mean	%/SD	N/Mean	%/SD	P-value	STD	N/Mean	%/SD	N/Mean	%/SD	P-value	STD	N/Mean	%/SD	N/Mean	%/SD	P-value	STD
Hospitalization for IMM-related clinical events	72	0.0171388	53	0.086743	<.0001	31.7372	72	0.0171388	32	0.0449438	<.0001	16.0756	72	0.0171388	119	0.0552204	<.0001	20.4959	72	0.0171388	63	0.0867769	<.0001	31.7514	72	0.0171388	267	0.0635109	<.0001	23.7353
Incidence Clinical events, with drug supply within 60 days prior to diagnosis(new case), except any caner, skin cancer, and lymphomas (cancer will at any time within 12 months follow up)	Control N=4201		Azathioprine N=611				Control N=4201		Cyclosporine N=712				Control N=4201		Methotrexate N=2155				Control N=4201		Mycophenolate mofetil N=726				Control N=4201		AD patients on IMMs N=4204
	N/Mean	%/SD	N/Mean	%/SD	P-value	STD	N/Mean	%/SD	N/Mean	%/SD	P-value	STD	N/Mean	%/SD	N/Mean	%/SD	P-value	STD	N/Mean	%/SD	N/Mean	%/SD	P-value	STD	N/Mean	%/SD	N/Mean	%/SD	P-value	STD
Hospitalization for IMM-related clinical events	85	0.0202333	55	0.0900164	<.0001	30.9192	85	0.0202333	35	0.0491573	<.0001	15.8461	85	0.0202333	127	0.0589327	<.0001	19.9426	85	0.0202333	71	0.0977961	<.0001	33.3496	85	0.0202333	288	0.0685062	<.0001	23.603
Incidence Clinical events, with drug supply within 90 days prior to diagnosis(new case), except any caner, skin cancer, and lymphomas (cancer will at any time within 12 months follow up)	Control N=4201		Azathioprine N=611				Control N=4201		Cyclosporine N=712				Control N=4201		Methotrexate N=2155				Control N=4201		Mycophenolate mofetil N=726				Control N=4201		AD patients on IMMs N=4204
	N/Mean	%/SD	N/Mean	%/SD	P-value	STD	N/Mean	%/SD	N/Mean	%/SD	P-value	STD	N/Mean	%/SD	N/Mean	%/SD	P-value	STD	N/Mean	%/SD	N/Mean	%/SD	P-value	STD	N/Mean	%/SD	N/Mean	%/SD	P-value	STD
Hospitalization for IMM-related clinical events	94	0.0223756	61	0.0998363	<.0001	32.7483	94	0.0223756	37	0.0519663	<.0001	15.6813	94	0.0223756	142	0.0658933	<.0001	21.303	94	0.0223756	76	0.104683	<.0001	34.2156	94	0.0223756	316	0.0751665	<.0001	24.6927

## Sheet: Table B
Table B. GLM-Adjusted Hospitalization for IMM-related clinical events
Prevalence Clinical events, with drug supply within 30 days prior to diagnosis, except any caner, skin cancer, and lymphomas (cancer will at any time within 12 months follow up)	Control N=4201	Azathioprine N=611		Control N=4201	Cyclosporine N=712		Control N=4201	Methotrexate N=2155		Control N=4201	Mycophenolate mofetil N=726		Control N=4201	AD patients on IMMs N=4204
			P-value			P-value			P-value			P-value			P-value
Hospitalization for IMM-related clinical events	0.013983	0.072368	<.0001	0.010704	0.032349	<.0001	0.013728	0.039901	<.0001	0.016677	0.068249	<.0001	0.017674	0.059166	<.0001
Incidence Clinical events, with drug supply within 30 days prior to diagnosis, except any caner, skin cancer, and lymphomas (cancer will at any time within 12 months follow up)	Control N=4201	Azathioprine N=611		Control N=4201	Cyclosporine N=712		Control N=4201	Methotrexate N=2155		Control N=4201	Mycophenolate mofetil N=726		Control N=4201	AD patients on IMMs N=4204
			P-value			P-value			P-value			P-value			P-value
Hospitalization for IMM-related clinical events	0.012325	0.056017	<.0001	0.009266	0.025016	<.0001	0.011823	0.032054	<.0001	0.012062	0.045459	<.0001	0.014962	0.046776	<.0001
Incidence Clinical events, with drug supply within 60 days prior to diagnosis, except any caner, skin cancer, and lymphomas (cancer will at any time within 12 months follow up)	Control N=4201	Azathioprine N=611		Control N=4201	Cyclosporine N=712		Control N=4201	Methotrexate N=2155		Control N=4201	Mycophenolate mofetil N=726		Control N=4201	AD patients on IMMs N=4204
			P-value			P-value			P-value			P-value			P-value
Hospitalization for IMM-related clinical events	0.015167	0.060411	<.0001	0.011825	0.029822	<.0001	0.014673	0.036585	<.0001	0.014809	0.056297	<.0001	0.017986	0.051921	<.0001
Incidence Clinical events, with drug supply within 90 days prior to diagnosis, except any caner, skin cancer, and lymphomas (cancer will at any time within 12 months follow up)	Control N=4201	Azathioprine N=611		Control N=4201	Cyclosporine N=712		Control N=4201	Methotrexate N=2155		Control N=4201	Mycophenolate mofetil N=726		Control N=4201	AD patients on IMMs N=4204
			P-value			P-value			P-value			P-value			P-value
Hospitalization for IMM-related clinical events	0.016196	0.067601	<.0001	0.0128	0.03134	<.0001	0.01608	0.040471	<.0001	0.016184	0.061417	<.0001	0.019684	0.0568	<.0001
Note
1. Covariates to be included in the GLM model includes age, gender, region and non-AD co-morbidities (modified CCI co-morbidities).	4.17393			2.44844			2.51685			3.79492			2.88559
